# Supplementary material for: Change in the association of body mass index and systolic blood pressure in Germany – national cross-sectional surveys 1998 and 2008–2011
Source: BMC Public Health. 2015 Jul 25;15:705. doi: 10.1186/s12889-015-2023-8 (PMC4514940; doi:10.1186/s12889-015-2023-8)
Supplement: Additional file 1. — Unadjusted association between BMI and systolic blood pressure in 1998 and 2008–11 stratified by age. The combined models include survey year. Survey was coded as 0 = 1998, 1 = 2008–11. The table displays the unadjusted association of BMI with SBP for the age groups 18–39 years, 40–59 years and 60–79 years separately for 1998 and 2008–11 and in a combined dataset of both surveys. [file 12889_2015_2023_MOESM1_ESM.xlsx]

## Sheet: Tab 3 Regression models
Additional file 1
Unadjusted association between BMI and systolic blood pressure in 1998 and 2008-11 stratified by age
	1998
	Men								Women
	ß		95%-CI				com-bined p	R²	ß		95%-CI				com-bined p	R²
All: age 18-39 years								0.092								0.055
BMI	0.017	(	-1.486	-	1.52	)	0		1.043	(	-0.333	-	2.419	)	0
BMI²	0.015	(	-0.012	-	0.043	)			-0.009	(	-0.035	-	0.018	)
Untreated: age 18-39 years								0.089								0.057
BMI	0.014	(	-1.487	-	1.514	)	0		1.051	(	-0.357	-	2.458	)	0
BMI²	0.015	(	-0.012	-	0.043	)			-0.009	(	-0.036	-	0.019	)
All: age 40-59 years								0.018								0.063
BMI	0.696	(	-2.164	-	3.555	)	0		0.89	(	-1.487	-	3.268	)	0
BMI²	-0.003	(	-0.052	-	0.047	)			0	(	-0.042	-	0.042	)
Untreated: age 40-59 years								0.019								0.037
BMI	1.725	(	-0.635	-	4.085	)	0.001		-0.892	(	-3.706	-	1.922	)	0
BMI²	-0.021	(	-0.061	-	0.019	)			0.028	(	-0.024	-	0.079	)
All: age 60-79 years								0.021								0.01
BMI	0.476	(	-4.457	-	5.409	)	0.001		-1.924	(	-5.155	-	1.306	)	0.029
BMI²	0.005	(	-0.08	-	0.089	)			0.04	(	-0.015	-	0.094	)
Untreated: age 60-79 years								0.037								0.027
BMI	-0.635	(	-7.471	-	6.201	)	0.001		-2.246	(	-6.839	-	2.347	)	0.007
BMI²	0.029	(	-0.092	-	0.15	)			0.051	(	-0.028	-	0.13	)
	2008-11
All: age 18-39 years								0.045								0.053
BMI	2.363	(	0.728	-	3.998	)	9.61572e-11		1.444	(	-0.473	-	3.36	)	0
BMI²	-0.034	(	-0.065	-	-0.004	)			-0.017	(	-0.053	-	0.018	)
Untreated: age 18-39 years																0.051
BMI	1.874	(	0.091	-	3.658	)	1.05017e-05	0.049	1.307	(	-0.652	-	3.266	)	9.21485e-15
BMI²	-0.024	(	-0.058	-	0.009	)			-0.015	(	-0.051	-	0.022	)
All: age 40-59 years								0.033								0.069
BMI	0.182	(	-2.977	-	3.341	)	9.61572e-11		3.696	(	0.982	-	6.411	)	0
BMI²	0.008	(	-0.046	-	0.061	)			-0.053	(	-0.103	-	-0.002	)
Untreated: age 40-59 years								0.028								0.065
BMI	-0.374	(	-4.543	-	3.796	)	9.61572e-11		3.75	(	0.776	-	6.723	)	9.99201e-16
BMI²	0.017	(	-0.055	-	0.09	)			-0.055	(	-0.112	-	0.002	)
All: age 60-79 years								0.003								0.009
BMI	-2.565	(	-5.878	-	0.749	)	0.31		1.464	(	-1.066	-	3.993	)	0.005
BMI²	0.043	(	-0.014	-	0.099	)			-0.02	(	-0.064	-	0.025	)
Untreated: age 60-79 years								0.004								0.064
BMI	-2.224	(	-7.124	-	2.675	)	0.496		0.488	(	-3.624	-	4.6	)	0
BMI²	0.043	(	-0.044	-	0.13	)			0.009	(	-0.068	-	0.086	)
	1998 and 2008-11 combined
All: age 18-39 years								0.07								0.072
BMI	0.017	(	-1.486	-	1.52	)	2.39468e-05		1.043	(	-0.333	-	2.419	)	2.18083e-06
BMI²	0.015	(	-0.012	-	0.043	)			-0.009	(	-0.035	-	0.018	)
BMI x surveyb	2.346	(	0.134	-	4.559	)	0.006		0.4	(	-1.931	-	2.732	)	0.869
BMI² x survey	-0.05	(	-0.091	-	-0.009	)			-0.008	(	-0.052	-	0.035	)
Untreated: age 18-39 years								0.071								0.074
BMI	0.014	(	-1.487	-	1.514	)	2.18083e-06		1.051	(	-0.357	-	2.458	)	2.18083e-06
BMI²	0.015	(	-0.012	-	0.043	)			-0.009	(	-0.036	-	0.019	)
BMI x survey	1.861	(	-0.43	-	4.151	)	0.057		0.256	(	-2.173	-	2.685	)	0.888
BMI² x survey	-0.04	(	-0.083	-	0.003	)			-0.006	(	-0.052	-	0.04	)
All: age 40-59 years								0.033								0.109
BMI	0.696	(	-2.164	-	3.555	)	2.39468e-05		0.89	(	-1.487	-	3.268	)	2.39468e-05
BMI²	-0.003	(	-0.052	-	0.047	)			0	(	-0.042	-	0.042	)
BMI x survey	-0.513	(	-4.733	-	3.707	)	0.837		2.806	(	-0.8	-	6.412	)	0.291
BMI² x survey	0.01	(	-0.062	-	0.082	)			-0.052	(	-0.118	-	0.014	)
Untreated: age 40-59 years								0.029								0.085
BMI	1.725	(	-0.635	-	4.084	)	0.001		-0.892	(	-3.706	-	1.922	)	2.39468e-05
BMI²	-0.021	(	-0.061	-	0.019	)			0.028	(	-0.024	-	0.079	)
BMI x survey	-2.098	(	-6.748	-	2.551	)	0.527		4.641	(	0.623	-	8.66	)	0.047
BMI² x survey	0.038	(	-0.042	-	0.119	)			-0.083	(	-0.158	-	-0.008	)
All: age 60-79 years								0.095								0.096
BMI	0.476	(	-4.457	-	5.409	)	0.001		-1.924	(	-5.155	-	1.306	)	0.029
BMI²	0.005	(	-0.08	-	0.089	)			0.04	(	-0.015	-	0.094	)
BMI x survey	-3.041	(	-9.459	-	3.377	)	0.004		3.388	(	-0.767	-	7.543	)	0.261
BMI² x survey	0.038	(	-0.072	-	0.148	)			-0.059	(	-0.13	-	0.012	)
Untreated: age 40-59 years								0.074								0.096
BMI	-0.635	(	-7.468	-	6.198	)	0.001		-2.246	(	-6.838	-	2.345	)	0.007
BMI²	0.029	(	-0.092	-	0.15	)			0.051	(	-0.028	-	0.13	)
BMI x survey	-1.589	(	-10.117	-	6.938	)	0.068		2.734	(	-2.805	-	8.273	)	0.329
BMI² x survey	0.014	(	-0.139	-	0.166	)			-0.042	(	-0.142	-	5.058	)
a The combined models include survey year. Survey was coded as 0 = 1998, 1 = 2008-11.
