# Supplementary material for: Change in the association of body mass index and systolic blood pressure in Germany – national cross-sectional surveys 1998 and 2008–2011
Source: BMC Public Health. 2015 Jul 25;15:705. doi: 10.1186/s12889-015-2023-8 (PMC4514940; doi:10.1186/s12889-015-2023-8)
Supplement: Additional file 3. — Unadjusted association between BMI and systolic blood pressure in untreated hypertensives in 1998 and 2008–11. The combined models include survey year. Survey was coded as 0 = 1998, 1 = 2008–11. The table displays the unadjusted association of BMI with SBP in untreated persons with hypertension separately for 1998 and 2008–11 and in a combined dataset of both surveys. [file 12889_2015_2023_MOESM3_ESM.xlsx]

## Sheet: Tab 3 Regression models
Additional file 3
Unadjusted association between BMI and systolic blood pressure in untreated hypertensives in 1998 and 2008-11
	1998
	Men								Women
	ß		95%-CI				com-bined p	R²	ß		95%-CI				com-bined p	R²
Untreated hypertensives								0.004								0.003
BMI	1.443	(	-1.81	-	4.695	)	0.618		1.081	(	-1.547	-	3.709	)	0.65
BMI²	-0.027	(	-0.085	-	0.031	)			-0.018	(	-0.063	-	0.028	)
	2008-11
Untreated hypertensives								0.022								0.009
BMI	-3.613	(	-8.185	-	0.96	)	0.291		-1.718	(	-3.92	-	0.484	)	0.293
BMI²	0.064	(	-0.016	-	0.144	)			0.029	(	-0.01	-	0.069	)
	1998 and 2008-11 combined
Untreated hypertensives								0.066								0.038
BMI	1.443	(	-1.808	-	4.694	)	0.618		1.081	(	-1.544	-	3.706	)	0.65
BMI²	-0.027	(	-0.085	-	0.031	)			-0.018	(	-0.063	-	0.028	)
BMI x surveya	-5.055	(	-10.397	-	0.287	)	0.168		-2.799	(	-6.243	-	0.646	)	0.242
BMI² x survey	0.091	(	-0.004	-	0.185	)			0.047	(	-0.013	-	0.107	)
a The combined models include survey year. Survey was coded as 0 = 1998, 1 = 2008-11.
